# Supplementary material for: Defining the Tumor Microenvironment by Integration of Immunohistochemistry and Extracellular Matrix Targeted Imaging Mass Spectrometry
Source: Cancers (Basel). 2021 Sep 1;13(17):4419. doi: 10.3390/cancers13174419 (PMC8430776; doi:10.3390/cancers13174419)
Supplement: Supplementary file 1 [file cancers-13-04419-s001.zip]

Archive with 1 entries (1 files):
- cancers-1304067-supplementary.pdf
